# Supplementary material for: Geochemistry shapes microbial diversity and selected functional traits in flowback and produced waters from hydraulically fractured formations
Source: FEMS Microbiol Ecol. 2026 Jun 30;102(8):fiag070. doi: 10.1093/femsec/fiag070 (PMC13377646; doi:10.1093/femsec/fiag070)
Supplement: fiag070_Supplemental_Files [file fiag070_supplemental_files.zip]

Archive with 7 entries (7 files):
- PhD3_16SOTU_diversity.xlsx
- PhD3_MetaG_diversity.xlsx
- PhD3_Supplementary File 1_depositID.xlsx
- PhD3_Supplementary File 2_diversity.xlsx
- PhD3_Supplementary File 3_bin quality.xlsx
- PhD3_Supplementary File 4_Chem.xlsx
- Zhong_SI_20260621.docx
