# Supplementary material for: Geochemistry shapes microbial diversity and selected functional traits in flowback and produced waters from hydraulically fractured formations
Source: FEMS Microbiol Ecol. 2026 Jun 30;102(8):fiag070. doi: 10.1093/femsec/fiag070 (PMC13377646; doi:10.1093/femsec/fiag070)
Supplement: fiag070_Supplemental_Files [file fiag070_supplemental_files.zip › PhD3_16SOTU_diversity.xlsx]

## Sheet: Sheet1
Sample	Location	Observed	Chao1	Shannon	InvSimpson	Time (day)
D.CZ13_S27	Duvernay	135	137.4	3.66816	14.8007	0
D.CZ14_S28	Duvernay	103	108.143	2.36761	2.79359	1
D.CZ15_S29	Duvernay	8	10	0.0233865	1.00535	10
D.CZ17_S30	Duvernay	138	147.5	1.90353	2.05713	0.04
D.CZ18_S31	Duvernay	15	15	0.702842	1.42176	18
D.CZ3_S17	Duvernay	39	42.75	1.28409	2.53595	0
D.CZ4_S18	Duvernay	9	9	0.686505	1.5451	0.33
D.CZ5_S19	Duvernay	12	12	0.766259	1.54397	1
ID.CZ1_S15	Duvernay input	169	179	4.07438	26.8224	0
ID.CZ11_S25	Duvernay input	182	205.4	4.31231	40.2919	0
IS.WHE1	Sichuan Basin input	120	127.5	3.4569	8.45407	0
S.N1	Sichuan Basin	85	86.5	3.50664	10.9677	75
S.N2	Sichuan Basin	85	85	3.94584	30.2921	75
S.W1580611	Sichuan Basin	69	69	3.62846	18.1783	156
S.W2980327	Sichuan Basin	78	78.3333	3.85972	34.1299	80
S.W2980329	Sichuan Basin	107	107	4.37319	64.4478	82
S.W2980525	Sichuan Basin	75	75	3.91757	39.8783	139
S.W2980611	Sichuan Basin	71	71	3.77432	26.6172	156
S.WF1	Sichuan Basin	88	88	3.61358	15.6265	90
