# Supplementary material for: Geochemistry shapes microbial diversity and selected functional traits in flowback and produced waters from hydraulically fractured formations
Source: FEMS Microbiol Ecol. 2026 Jun 30;102(8):fiag070. doi: 10.1093/femsec/fiag070 (PMC13377646; doi:10.1093/femsec/fiag070)
Supplement: fiag070_Supplemental_Files [file fiag070_supplemental_files.zip › PhD3_MetaG_diversity.xlsx]

## Sheet: Sheet1
Sample	Location	Time (day)	Observed	Chao1	Shannon	InvSimpson
S.W611	Sichuan Basin	80	354	453.02	3.40422	13.7576
S.W327	Sichuan Basin	156	328	429.935	3.20296	8.32606
S.SRR30	Sichuan Basin	210	288	519.875	2.09434	2.99439
S.SRR31	Sichuan Basin	480	304	428.385	2.50986	4.44464
IU.W420140711FC	Utica input	0	43	43	2.86558	9.00962
IU.W420140711HT	Utica input	0	46	46	2.67564	7.18642
IU.W420140716FC	Utica input	0	20	20	2.15907	5.04677
U.W420141010	Utica	86	5	5	1.21743	3.17768
U.W420141011	Utica	87	7	7	1.39936	3.51424
U.W420141012	Utica	88	4	4	1.29149	3.39337
U.W420141016	Utica	92	7	7	0.886289	1.59866
U.W420141018	Utica	94	9	9	0.52875	1.2603
U.W420141020	Utica	96	8	8	0.222747	1.08294
U.W420141029	Utica	105	8	8	1.08539	2.57362
U.W420141105	Utica	112	4	4	0.22036	1.09217
U.W420141203	Utica	140	2	2	0.084959	1.03399
U.W420141217	Utica	154	3	3	0.052634	1.01775
U.W420150107	Utica	175	1	1	0	1
U.W420150205	Utica	204	2	2	0.0352456	1.01151
U.W420150514	Utica	302	2	2	0.0184287	1.00533
U.S1Day1	Utica	1	15	15	2.20013	6.89692
U.S1Day122	Utica	122	2	2	0.00981179	1.00257
U.S1Day17	Utica	17	27	27	2.55454	8.49485
U.S1Day23	Utica	23	6	6	0.359378	1.15681
U.S1Day59	Utica	59	27	27	0.633417	1.33308
U.S1Day87	Utica	87	1	1	0	1
U.S1Day9	Utica	9	6	6	0.520067	1.29936
IU.Sinput2FT	Utica input	0	78	78	3.44915	18.8217
IU.SINPUT2RT	Utica input	0	20	20	1.31759	2.51845
M.5H_20151211	Marcellus	35	10	10	2.02677	5.85004
M.5H_20151212	Marcellus	36	7	7	1.41607	2.86053
M.5H_20151218	Marcellus	42	14	14	2.37974	8.44699
M.5H_20151219	Marcellus	43	5	5	1.43407	3.68493
M.5H_20151221	Marcellus	45	5	5	0.768904	1.59088
M.5H_20160203	Marcellus	89	6	6	1.27052	2.45766
M.5H_20160713	Marcellus	250	5	5	0.474043	1.24815
M.5H20151222	Marcellus	46	10	10	0.682442	1.52308
M.5H20160217	Marcellus	103	9	9	1.12626	2.41816
M.5H20160303	Marcellus	118	6	6	0.695449	1.53783
M.5H20160406	Marcellus	152	10	10	0.905006	2.17012
M.MIPM.5H09142016	Marcellus	313	5	5	0.474365	1.30623
M.3H_20151210	Marcellus	24	9	9	1.79909	4.08134
M.3H_20151212	Marcellus	26	9	9	1.48747	2.71181
M.3H_20151215	Marcellus	29	9	9	1.95254	5.44131
M.3H_20151216	Marcellus	30	10	10	1.88221	4.92891
M.3H_20151218	Marcellus	32	11	11	1.94626	4.54328
M.3H_20151219	Marcellus	33	9	9	1.70244	3.82188
M.3H_20151221	Marcellus	35	8	8	1.19663	2.04839
M.3H_20160114	Marcellus	59	10	10	1.82644	4.40218
M.3H20151211	Marcellus	25	6	6	0.400381	1.19123
M.3H20151220	Marcellus	34	11	11	1.65766	4.11859
M.3H20151222	Marcellus	36	5	5	0.741599	1.54894
M.3H20160203	Marcellus	79	10	10	1.23908	2.75711
M.3H20160217	Marcellus	93	6	6	1.01323	2.34875
M.3H20160406	Marcellus	142	10	10	1.00704	2.18652
M.MIPM.3H06082016	Marcellus	205	7	7	0.170511	1.05689
M.MIPM.3H01182017	Marcellus	403	1	1	0	1
M.MIPM.3H03152017	Marcellus	460	2	2	0.15125	1.07214
M.MIPM.3H04122017	Marcellus	488	1	1	0	1
IM.T0	Marcellus input	0	18	18	2.02454	4.92039
M.T7	Marcellus	7	7	7	1.1337	2.69838
M.T13	Marcellus	13	2	2	0.134697	1.06177
M.T82	Marcellus	82	7	7	0.810276	1.77334
M.T328	Marcellus	328	6	6	1.19259	2.89411
