# Supplementary material for: Geochemistry shapes microbial diversity and selected functional traits in flowback and produced waters from hydraulically fractured formations
Source: FEMS Microbiol Ecol. 2026 Jun 30;102(8):fiag070. doi: 10.1093/femsec/fiag070 (PMC13377646; doi:10.1093/femsec/fiag070)
Supplement: fiag070_Supplemental_Files [file fiag070_supplemental_files.zip › PhD3_Supplementary File 1_depositID.xlsx]

## Sheet: Taxa datasets
NCBI Accession	Sample ID	Locations	Fluid Type	Day post initial FPW	Well	Sequencing depth (bp)	Sequencing Platform
	W420140711FC	Utica	Input	0	Utica	9466847454	Illumina HiSeq 2500		16S rRNA gene extracts
	W420140711HT	Utica	Input	0	Utica	10414942932	Illumina HiSeq 2500		16S rRNA amplicons
	W420140716FC	Utica	Input	0	Utica	4138957716	Illumina HiSeq 2500
	W420141010	Utica	FPW	86	Utica 2	6415148930	Illumina HiSeq 2500
	W420141011	Utica	FPW	87	Utica2	10523119936	Illumina HiSeq 2500
	W420141012	Utica	FPW	88	Utica 2	4430234300	Illumina HiSeq 2500
	W420141016	Utica	FPW	82	Utica 2	9797036134	Illumina HiSeq 2500
	W420141018	Utica	FPW	94	Utica 2	12361766906	Illumina HiSeq 2500
	W420141020	Utica	FPW	96	Utica 2	13115793862	Illumina HiSeq 2500
	W420141029	Utica	FPW	98	Utica 2	10997473450	Illumina HiSeq 2500
	W420141105	Utica	FPW	105	Utica 2	9239771540	Illumina HiSeq 2500
	W420141203	Utica	FPW	126	Utica 2	11101467150	Illumina HiSeq 2500
	W420141217	Utica	FPW	140	Utica 2	10720517102	Illumina HiSeq 2500
	W420150107	Utica	FPW	154	Utica 2	9712978964	Illumina HiSeq 2500
	W420150205	Utica	FPW	175	Utica 2	6927909596	Illumina HiSeq 2500
	W420150514	Utica	FPW	204	Utica 2	10461090042	Illumina HiSeq 2500
	S1Day1	Utica	FPW	302	Utica 3	3136131382	Illumina HiSeq 2500
	S1Day122	Utica	FPW	122	Utica 3	7406509230	Illumina HiSeq 2500
	S1Day17	Utica	FPW	17	Utica 3	4355844452	Illumina HiSeq 2500
	S1Day23	Utica	FPW	23	Utica 3	8329763094	Illumina HiSeq 2500
	S1Day59	Utica	FPW	59	Utica 3	11846352264	Illumina HiSeq 2500
	S1Day87	Utica	FPW	87	Utica 3	7030271892	Illumina HiSeq 2500
	S1Day9	Utica	FPW	9	Utica 3	7079485510	Illumina HiSeq 2500
	Sinput2FT	Utica	Input	0	Utica 3	25926890260	Illumina HiSeq 2500
	SINPUT2RT	Utica	Input	0	Utica 3	26603938624	Illumina HiSeq 2500
	5H_20151211	Marcellus	FPW	35	Marcellus 5	73129144	Illumina MiSeq
	5H_20151212	Marcellus	FPW	36	Marcellus 5	64192172	Illumina MiSeq
	5H_20151218	Marcellus	FPW	42	Marcellus 5	78160808	Illumina MiSeq
	5H_20151219	Marcellus	FPW	43	Marcellus 5	65517386	Illumina MiSeq
	5H_20151221	Marcellus	FPW	45	Marcellus 5	65781012	Illumina MiSeq
	5H_20160203	Marcellus	FPW	89	Marcellus 5	52398830	Illumina MiSeq
	5H_20160713	Marcellus	FPW	250	Marcellus 5	8267142790	Illumina HiSeq 2500
	5H20151222	Marcellus	FPW	46	Marcellus 5	7670891600	Illumina HiSeq 2500
	5H20160217	Marcellus	FPW	103	Marcellus 5	6619196740	Illumina HiSeq 2500
	5H20160303	Marcellus	FPW	118	Marcellus 5	8579021210	Illumina HiSeq 2500
	5H20160406	Marcellus	FPW	152	Marcellus 5	8946390620	Illumina HiSeq 2500
	MIP5H09142016	Marcellus	FPW	313	Marcellus 5	8818376142	Illumina HiSeq 2500
	3H_20151210	Marcellus	FPW	24	Marcellus 4	71807978	Illumina MiSeq
	3H_20151212	Marcellus	FPW	26	Marcellus 4	59635642	Illumina MiSeq
	3H_20151215	Marcellus	FPW	29	Marcellus 4	79982408	Illumina MiSeq
	3H_20151216	Marcellus	FPW	30	Marcellus 4	60116342	Illumina MiSeq
	3H_20151218	Marcellus	FPW	32	Marcellus 4	73033510	Illumina MiSeq
	3H_20151219	Marcellus	FPW	33	Marcellus 4	65470328	Illumina MiSeq
	3H_20151221	Marcellus	FPW	35	Marcellus 4	47879238	Illumina MiSeq
	3H_20160114	Marcellus	FPW	59	Marcellus 4	53285848	Illumina MiSeq
	3H20151211	Marcellus	FPW	25	Marcellus 4	9214494800	Illumina HiSeq 2500
	3H20151220	Marcellus	FPW	34	Marcellus 4	4272781600	Illumina HiSeq 2500
	3H20151222	Marcellus	FPW	36	Marcellus 4	7150608400	Illumina HiSeq 2500
	3H20160203	Marcellus	FPW	79	Marcellus 4	11934729600	Illumina HiSeq 2500
	3H20160217	Marcellus	FPW	93	Marcellus 4	6655940600	Illumina HiSeq 2500
	3H20160406	Marcellus	FPW	142	Marcellus 4	10912741310	Illumina HiSeq 2500
	MIP3H06082016	Marcellus	FPW	205	Marcellus 4	8668376800	Illumina HiSeq 2500
	MIP3H01182017	Marcellus	FPW	403	Marcellus 4	7246702200	Illumina HiSeq 2500
	MIP3H03152017	Marcellus	FPW	460	Marcellus 4	7932394200	Illumina HiSeq 2500
	MIP3H04122017	Marcellus	FPW	488	Marcellus 4	9853796200	Illumina HiSeq 2500
SAMN04417440	T0	Marcellus	Input	0	Marcellus 1	5574662568	Illumina HiSeq 2000
SAMN04417539	T7	Marcellus	FPW	13	Marcellus 1	7079550120	Illumina HiSeq 2000
SAMN04417544	T13	Marcellus	FPW	328	Marcellus 1	6749251992	Illumina HiSeq 2000
SAMN04417545	T82	Marcellus	FPW	7	Marcellus 1	9260494776	Illumina HiSeq 2000
SAMN04417546	T328	Marcellus	FPW	82	Marcellus 1	7114543200	Illumina HiSeq 2000
SRX3204466	CZ1_S15	Duvernay	Input	0	Duvernay 1	34000000	Illumina MiSeq
SRX3204465	CZ11_S25	Duvernay	Input	0	Duvernay 2	40800000	Illumina MiSeq
SRX3204464	CZ13_S27	Duvernay	FPW	0	Duvernay 2	24800000	Illumina MiSeq
SRX3204463	CZ14_S28	Duvernay	FPW	1	Duvernay 2	37100000	Illumina MiSeq
SRX3204462	CZ15_S29	Duvernay	FPW	10	Duvernay 2	33800000	Illumina MiSeq
SRX3204461	CZ17_S30	Duvernay	FPW	0.04	Duvernay 2	23800000	Illumina MiSeq
SRX3204460	CZ18_S31	Duvernay	FPW	18	Duvernay 2	27600000	Illumina MiSeq
SRX3204459	CZ3_S17	Duvernay	FPW	0	Duvernay 1	50800000	Illumina MiSeq
SRX3204457	CZ4_S18	Duvernay	FPW	0.04	Duvernay 1	32600000	Illumina MiSeq
SRX3204453	CZ5_S19	Duvernay	FPW	1	Duvernay 1	31900000	Illumina MiSeq
SAMN14751469	N1	Sichuan Basin	FPW	75	Zhaotong 1	35405460	Illumina HiSeq 2500
SAMN14751470	N2	Sichuan Basin	FPW	75	Zhaotong 2	33166548	Illumina HiSeq 2500
SAMN14751471	W1580611	Sichuan Basin	FPW	156	Weiyuan 1	35901860	Illumina HiSeq 2500
SAMN14751472	W2980327	Sichuan Basin	FPW	80	Weiyuan 2_1	35843313	Illumina HiSeq 2500
SAMN14751473	W2980329	Sichuan Basin	FPW	82	Weiyuan 2_2	32032480	Illumina HiSeq 2500
SAMN14751474	W2980525	Sichuan Basin	FPW	139	Weiyuan 2_3	38094383	Illumina HiSeq 2500
SAMN14751475	W2980611	Sichuan Basin	FPW	156	Weiyuan 2_4	35359400	Illumina HiSeq 2500
SAMN14751476	WF1	Sichuan Basin	FPW	90	Weiyuan 3_1	30931891	Illumina HiSeq 2500
SAMN14751477	WHE1	Sichuan Basin	Input	0	Weiyuan 3_2	33852941	Illumina HiSeq 2500
SANM06347163	SRR30	Sichuan Basin	FPW	210	Weiyuan		Illumina HiSeq PE250
SANM06347164	SRR31	Sichuan Basin	FPW	480	Weiyuan		Illumina HiSeq PE250
SRP200534	TF_F_1	Bakken	FPW	8	Three Forks		Roche 454 GSFLX platform
SRP200535	TF_F_2	Bakken	FPW	8	Three Forks		Roche 454 GSFLX platform
SRP200536	BK_F_1	Bakken	FPW	9	Bakken		Roche 454 GSFLX platform
SRP200537	BK_F_2	Bakken	FPW	9	Bakken		Roche 454 GSFLX platform
SRP200538	DJ_P	Niotrara	FPW	140	Niotrara		Roche 454 GSFLX platform

## Sheet: Function datasets
IMG Accession	Corresponding 16S rRNA gene extracts ID	Locations	TimePoint	Sample name	Sequencing depth (bp)	Sequencing Platform
3300013020	3H20160406	Marcellus	142	Marcellus_4_T142	10912741310	Illumina HiSeq 2500
3300013015		Marcellus	303	Marcellus_4_T303	6660634160	Illumina HiSeq 2500
3300013018	5H20160217	Marcellus	103	Marcellus_5_T103	6619196740	Illumina HiSeq 2500
3300013016	5H20160303	Marcellus	118	Marcellus_5_T118	8579021210	Illumina HiSeq 2500
3300013021	5H20160406	Marcellus	152	Marcellus_5_T152	8946390620	Illumina HiSeq 2500
3300013019	5H_20160713	Marcellus	250	Marcellus_5_T250	8267142790	Illumina HiSeq 2500
3300013017	MIP5H09142016	Marcellus	313	Marcellus_5_T313	8818376142	Illumina HiSeq 2500
3300009419	Sinput2FT	Utica	Input	Utica_3_input2_FT	25926890260	Illumina HiSeq 2500
3300009194	SINPUT2RT	Utica	Input	Utica_3_input1_RT	26603938624	Illumina HiSeq 2500
3300010372	S1Day1	Utica	1	Utica_3_T1	3136131382	Illumina HiSeq 2500
3300009744	S1Day9	Utica	9	Utica_3_T9	7079485510	Illumina HiSeq 2500
3300010374	S1Day17	Utica	17	Utica_3_T17	4355844452	Illumina HiSeq 2500
3300009576	S1Day23	Utica	23	Utica_3_T23	8329763094	Illumina HiSeq 2500
3300009625	S1Day59	Utica	59	Utica_3_T59	11846352264	Illumina HiSeq 2500
3300009574	S1Day87	Utica	87	Utica_3_T87	7030271892	Illumina HiSeq 2500
3300009575	S1Day122	Utica	122	Utica_3_T122	7406509230	Illumina HiSeq 2500
3300006639	W420140711FC	Utica	Input	Utica_2_input_FC	9466847454	Illumina HiSeq 2500
3300007162	W420140711HT	Utica	Input	Utica_2_2input_HT	10414942932	Illumina HiSeq 2500
3300007165	W420140716FC	Utica	Input	Utica_2_input_FC	4138957716	Illumina HiSeq 2500
3300006782	W420141010	Utica	86	Utica_2_86	6415148930	Illumina HiSeq 2500
3300006633	W420141011	Utica	87	Utica_2_87	10523119936	Illumina HiSeq 2500
3300007158	W420141012	Utica	88	Utica_2_88	4430234300	Illumina HiSeq 2500
3300006632	W420141016	Utica	92	Utica_2_92	9797036134	Illumina HiSeq 2500
3300006807	W420141018	Utica	94	Utica_2_94	12361766906	Illumina HiSeq 2500
3300006866	W420141020	Utica	96	Utica_2_96	13115793862	Illumina HiSeq 2500
3300006631	W420141029	Utica	105	Utica_2_105	10997473450	Illumina HiSeq 2500
3300006630	W420141105	Utica	112	Utica_2_112	9239771540	Illumina HiSeq 2500
3300006629	W420141203	Utica	140	Utica_2_140	11101467150	Illumina HiSeq 2500
3300006628	W420141217	Utica	154	Utica_2_154	10720517102	Illumina HiSeq 2500
3300006780	W420150107	Utica	175	Utica_2_175	9712978964	Illumina HiSeq 2500
3300007157	W420150205	Utica	204	Utica_2_204	6927909596	Illumina HiSeq 2500
3300006798	W420150514	Utica	302	Utica_2_302	10461090042	Illumina HiSeq 2500
3300031260	W2980611	Sichuan Basin_Weiyuan	156	W2980611	6104770000	Illumina HiSeq 2500
3300031485	W2980327	Sichuan Basin_Weiyuan	82	W2980327	6416390000	Illumina HiSeq 2500
3300033698	5H20151222	Marcellus	46	Marcellus 5	7670891600	Illumina HiSeq 2500
3300033697	3H20151220	Marcellus	34	Marcellus 4	4272781600	Illumina HiSeq 2500
3300033695	3H20151222	Marcellus	36	Marcellus 4	7150608400	Illumina HiSeq 2500
3300033746	3H20160203	Marcellus	79	Marcellus 4	11934729600	Illumina HiSeq 2500
3300033747	3H20160217	Marcellus	93	Marcellus 4	6655940600	Illumina HiSeq 2500
3300033692	MIP3H06082016	Marcellus	205	Marcellus 4	8668376800	Illumina HiSeq 2500
3300033749	MIP3H01182017	Marcellus	403	Marcellus 4	7246702200	Illumina HiSeq 2500
3300033693	MIP3H03152017	Marcellus	460	Marcellus 4	7932394200	Illumina HiSeq 2500
3300033694	MIP3H04122017	Marcellus	488	Marcellus 4	9853796200	Illumina HiSeq 2500
