# Supplementary material for: Geochemistry shapes microbial diversity and selected functional traits in flowback and produced waters from hydraulically fractured formations
Source: FEMS Microbiol Ecol. 2026 Jun 30;102(8):fiag070. doi: 10.1093/femsec/fiag070 (PMC13377646; doi:10.1093/femsec/fiag070)
Supplement: fiag070_Supplemental_Files [file fiag070_supplemental_files.zip › PhD3_Supplementary File 2_diversity.xlsx]

## Sheet: Sheet1
Sample	Location	Time (day)	Observed	Chao1	Shannon	InvSimpson	Sequencing type
B.BK_F_1	Bakken	9	96	102.067	3.17216	10.4346	16S rRNA gene amplicon
B.BK_F_2	Bakken	9	83	92.7143	2.73722	6.55409	16S rRNA gene amplicon
D.CZ13_S27	Duvernay	0	121	124.929	3.61539	14.4075	16S rRNA gene amplicon
D.CZ14_S28	Duvernay	1	100	111.143	2.54591	3.20585	16S rRNA gene amplicon
D.CZ15_S29	Duvernay	10	44	45	1.12375	1.54698	16S rRNA gene amplicon
D.CZ17_S30	Duvernay	0.04	132	147.037	1.88049	2.04285	16S rRNA gene amplicon
D.CZ18_S31	Duvernay	18	15	15	0.713136	1.43137	16S rRNA gene amplicon
D.CZ3_S17	Duvernay	0	37	38.25	1.28329	2.50904	16S rRNA gene amplicon
D.CZ4_S18	Duvernay	0.33	10	11	0.67373	1.52093	16S rRNA gene amplicon
D.CZ5_S19	Duvernay	1	13	13	0.778396	1.55229	16S rRNA gene amplicon
DJ.DJ_P	Niotrara	140	42	47.625	1.23637	1.8415	16S rRNA gene amplicon
ID.CZ1_S15	Duvernay input	0	153	160.125	4.05495	26.6324	16S rRNA gene amplicon
ID.CZ11_S25	Duvernay input	0	170	201	4.28324	39.3514	16S rRNA gene amplicon
IS.WHE1	Sichuan Basin input	0	117	120	3.41376	8.30573	16S rRNA gene amplicon
S.N1	Sichuan Basin	75	81	81	3.50971	11.3583	16S rRNA gene amplicon
S.N2	Sichuan Basin	75	83	83	3.96368	31.6377	16S rRNA gene amplicon
S.W1580611	Sichuan Basin	156	71	72.5	3.57367	16.4107	16S rRNA gene amplicon
S.W2980327	Sichuan Basin	80	77	77	3.88265	35.8211	16S rRNA gene amplicon
S.W2980329	Sichuan Basin	82	107	107.333	4.34349	60.6938	16S rRNA gene amplicon
S.W2980525	Sichuan Basin	139	75	75	3.93925	41.3947	16S rRNA gene amplicon
S.W2980611	Sichuan Basin	156	69	72	3.80332	28.8273	16S rRNA gene amplicon
S.WF1	Sichuan Basin	90	86	86.75	3.61633	16.2435	16S rRNA gene amplicon
T.TF_F_1	Bakken (Three Forks)	8	91	121.667	2.7812	6.71138	16S rRNA gene amplicon
T.TF_F_2	Bakken (Three Forks)	8	90	120	2.89775	7.81168	16S rRNA gene amplicon
S.W611	Sichuan Basin	80	354	453.02	3.40422	13.7576	Metagenome 16S rRNA gene extracts
S.W327	Sichuan Basin	156	328	429.935	3.20296	8.32606	Metagenome 16S rRNA gene extracts
S.SRR30	Sichuan Basin	210	288	519.875	2.09434	2.99439	Metagenome 16S rRNA gene extracts
S.SRR31	Sichuan Basin	480	304	428.385	2.50986	4.44464	Metagenome 16S rRNA gene extracts
IU.W420140711FC	Utica input	0	43	43	2.86558	9.00962	Metagenome 16S rRNA gene extracts
IU.W420140711HT	Utica input	0	46	46	2.67564	7.18642	Metagenome 16S rRNA gene extracts
IU.W420140716FC	Utica input	0	20	20	2.15907	5.04677	Metagenome 16S rRNA gene extracts
U.W420141010	Utica	86	5	5	1.21743	3.17768	Metagenome 16S rRNA gene extracts
U.W420141011	Utica	87	7	7	1.39936	3.51424	Metagenome 16S rRNA gene extracts
U.W420141012	Utica	88	4	4	1.29149	3.39337	Metagenome 16S rRNA gene extracts
U.W420141016	Utica	92	7	7	0.886289	1.59866	Metagenome 16S rRNA gene extracts
U.W420141018	Utica	94	9	9	0.52875	1.2603	Metagenome 16S rRNA gene extracts
U.W420141020	Utica	96	8	8	0.222747	1.08294	Metagenome 16S rRNA gene extracts
U.W420141029	Utica	105	8	8	1.08539	2.57362	Metagenome 16S rRNA gene extracts
U.W420141105	Utica	112	4	4	0.22036	1.09217	Metagenome 16S rRNA gene extracts
U.W420141203	Utica	140	2	2	0.084959	1.03399	Metagenome 16S rRNA gene extracts
U.W420141217	Utica	154	3	3	0.052634	1.01775	Metagenome 16S rRNA gene extracts
U.W420150107	Utica	175	1	1	0	1	Metagenome 16S rRNA gene extracts
U.W420150205	Utica	204	2	2	0.0352456	1.01151	Metagenome 16S rRNA gene extracts
U.W420150514	Utica	302	2	2	0.0184287	1.00533	Metagenome 16S rRNA gene extracts
U.S1Day1	Utica	1	15	15	2.20013	6.89692	Metagenome 16S rRNA gene extracts
U.S1Day122	Utica	122	2	2	0.00981179	1.00257	Metagenome 16S rRNA gene extracts
U.S1Day17	Utica	17	27	27	2.55454	8.49485	Metagenome 16S rRNA gene extracts
U.S1Day23	Utica	23	6	6	0.359378	1.15681	Metagenome 16S rRNA gene extracts
U.S1Day59	Utica	59	27	27	0.633417	1.33308	Metagenome 16S rRNA gene extracts
U.S1Day87	Utica	87	1	1	0	1	Metagenome 16S rRNA gene extracts
U.S1Day9	Utica	9	6	6	0.520067	1.29936	Metagenome 16S rRNA gene extracts
IU.Sinput2FT	Utica input	0	78	78	3.44915	18.8217	Metagenome 16S rRNA gene extracts
IU.SINPUT2RT	Utica input	0	20	20	1.31759	2.51845	Metagenome 16S rRNA gene extracts
M.5H_20151211	Marcellus	35	10	10	2.02677	5.85004	Metagenome 16S rRNA gene extracts
M.5H_20151212	Marcellus	36	7	7	1.41607	2.86053	Metagenome 16S rRNA gene extracts
M.5H_20151218	Marcellus	42	14	14	2.37974	8.44699	Metagenome 16S rRNA gene extracts
M.5H_20151219	Marcellus	43	5	5	1.43407	3.68493	Metagenome 16S rRNA gene extracts
M.5H_20151221	Marcellus	45	5	5	0.768904	1.59088	Metagenome 16S rRNA gene extracts
M.5H_20160203	Marcellus	89	6	6	1.27052	2.45766	Metagenome 16S rRNA gene extracts
M.5H_20160713	Marcellus	250	5	5	0.474043	1.24815	Metagenome 16S rRNA gene extracts
M.5H20151222	Marcellus	46	10	10	0.682442	1.52308	Metagenome 16S rRNA gene extracts
M.5H20160217	Marcellus	103	9	9	1.12626	2.41816	Metagenome 16S rRNA gene extracts
M.5H20160303	Marcellus	118	6	6	0.695449	1.53783	Metagenome 16S rRNA gene extracts
M.5H20160406	Marcellus	152	10	10	0.905006	2.17012	Metagenome 16S rRNA gene extracts
M.MIPM.5H09142016	Marcellus	313	5	5	0.474365	1.30623	Metagenome 16S rRNA gene extracts
M.3H_20151210	Marcellus	24	9	9	1.79909	4.08134	Metagenome 16S rRNA gene extracts
M.3H_20151212	Marcellus	26	9	9	1.48747	2.71181	Metagenome 16S rRNA gene extracts
M.3H_20151215	Marcellus	29	9	9	1.95254	5.44131	Metagenome 16S rRNA gene extracts
M.3H_20151216	Marcellus	30	10	10	1.88221	4.92891	Metagenome 16S rRNA gene extracts
M.3H_20151218	Marcellus	32	11	11	1.94626	4.54328	Metagenome 16S rRNA gene extracts
M.3H_20151219	Marcellus	33	9	9	1.70244	3.82188	Metagenome 16S rRNA gene extracts
M.3H_20151221	Marcellus	35	8	8	1.19663	2.04839	Metagenome 16S rRNA gene extracts
M.3H_20160114	Marcellus	59	10	10	1.82644	4.40218	Metagenome 16S rRNA gene extracts
M.3H20151211	Marcellus	25	6	6	0.400381	1.19123	Metagenome 16S rRNA gene extracts
M.3H20151220	Marcellus	34	11	11	1.65766	4.11859	Metagenome 16S rRNA gene extracts
M.3H20151222	Marcellus	36	5	5	0.741599	1.54894	Metagenome 16S rRNA gene extracts
M.3H20160203	Marcellus	79	10	10	1.23908	2.75711	Metagenome 16S rRNA gene extracts
M.3H20160217	Marcellus	93	6	6	1.01323	2.34875	Metagenome 16S rRNA gene extracts
M.3H20160406	Marcellus	142	10	10	1.00704	2.18652	Metagenome 16S rRNA gene extracts
M.MIPM.3H06082016	Marcellus	205	7	7	0.170511	1.05689	Metagenome 16S rRNA gene extracts
M.MIPM.3H01182017	Marcellus	403	1	1	0	1	Metagenome 16S rRNA gene extracts
M.MIPM.3H03152017	Marcellus	460	2	2	0.15125	1.07214	Metagenome 16S rRNA gene extracts
M.MIPM.3H04122017	Marcellus	488	1	1	0	1	Metagenome 16S rRNA gene extracts
IM.T0	Marcellus input	0	18	18	2.02454	4.92039	Metagenome 16S rRNA gene extracts
M.T7	Marcellus	7	7	7	1.1337	2.69838	Metagenome 16S rRNA gene extracts
M.T13	Marcellus	13	2	2	0.134697	1.06177	Metagenome 16S rRNA gene extracts
M.T82	Marcellus	82	7	7	0.810276	1.77334	Metagenome 16S rRNA gene extracts
M.T328	Marcellus	328	6	6	1.19259	2.89411	Metagenome 16S rRNA gene extracts
