# Supplementary material for: Geochemistry shapes microbial diversity and selected functional traits in flowback and produced waters from hydraulically fractured formations
Source: FEMS Microbiol Ecol. 2026 Jun 30;102(8):fiag070. doi: 10.1093/femsec/fiag070 (PMC13377646; doi:10.1093/femsec/fiag070)
Supplement: fiag070_Supplemental_Files [file fiag070_supplemental_files.zip › PhD3_Supplementary File 3_bin quality.xlsx]

## Sheet: checkM_stats
bin_id	taxonomy	quality =completion - 5xcontamination	'Genome size'	'Longest contig'	'marker lineage'	'GC'	'# scaffolds'	'Completeness'	'# contigs'	'Mean contig length'	'N50 (contigs)'	'Longest scaffold'	'Contamination'	'# predicted genes'	'# ambiguous bases'	GC std'
W298comsp_mb_bin.34	d__Bacteria;p__Synergistota;c__Synergistia;o__Synergistales;f__Thermovirgaceae;g__Thermovirga;s__Thermovirga lienii	100	1831959	231538	'k__Bacteria'	0.470563	51	100	51	35920.8	71137	231538	0	1813	0	0.021173
W2980611mghmb_bin.8	d__Archaea;p__Halobacterota;c__Methanosarcinia;o__Methanosarcinales;f__Methanosarcinaceae;g__Methanomethylovorans;s__	99.6732	2210402	171758	'p__Euryarchaeota'	0.379349	64	99.6732	64	34537.5	47273	171758	0	2170	0	0.0162069
W2980327msp_mb_bin.22	d__Bacteria;p__Firmicutes_A;c__Clostridia;o__Eubacteriales;f__Alkalibacteraceae;g__Alkalibacter;s__	98.9437	2090795	140836	'o__Clostridiales'	0.388979	60	98.9437	60	34846.6	70032	140836	0	2052	0	0.0180344
W298comsp_mb_bin.12	d__Archaea;p__Euryarchaeota;c__Methanobacteria;o__Methanobacteriales;f__Methanothermobacteraceae;g__Methanothermobacter;s__GCF_000008645.1	98.7692	1644262	274777	'p__Euryarchaeota'	0.49739	28	100	28	58723.6	124122	274777	0.246154	1738	0	0.0145686
W2980611mghmb_bin.7	d__Bacteria;p__Desulfobacterota;c__Desulfovibrionia;o__Desulfovibrionales;f__Desulfomicrobiaceae;g__Desulfomicrobium;s__	98.1922	4077959	206302	'c__Deltaproteobacteria'	0.633883	158	98.1922	158	25809.9	38378	206302	0	3669	0	0.0293363
W2980327msp_mb_bin.28	d__Bacteria;p__Desulfobacterota;c__Desulfovibrionia;o__Desulfovibrionales;f__Desulfomicrobiaceae;g__;s__	97.9167	2227065	171773	'c__Deltaproteobacteria'	0.628942	50	97.9167	50	44541.3	73342	171773	0	2129	0	0.0194964
W2980611mghmb_bin.30	d__Bacteria;p__Proteobacteria;c__Alphaproteobacteria;o__Rhodobacterales;f__Rhodobacteraceae;g__;s__	97.8788	3207189	440225	'f__Rhodobacteraceae'	0.653577	31	99.3939	31	103458	195231	440225	0.30303	3105	0	0.0177186
W2980327msp_mb_bin.30	d__Archaea;p__Halobacterota;c__Methanosarcinia;o__Methanosarcinales;f__Methanosarcinaceae;g__Methanolobus_A;s__	97.8758	2584070	363054	'p__Euryarchaeota'	0.486678	24	97.8758	24	107670	175801	363054	0	2520	0	0.0114375
W298comsp_maxbin.003	d__Bacteria;p__Proteobacteria;c__Gammaproteobacteria;o__Pseudomonadales;f__Nitrincolaceae;g__Marinobacterium;s__Marinobacterium georgiense	97.4249	3745224	204150	'o__Oceanospirillales'	0.555238	135	98.7124	135	27742.4	56059	204150	0.257511	3579	0	0.0305109
W2980611msp_maxbin.007	d__Bacteria;p__Proteobacteria;c__Gammaproteobacteria;o__Enterobacterales;f__Shewanellaceae;g__Shewanella;s__	96.7568	4183095	250443	'c__Gammaproteobacteria'	0.488339	142	99.4595	142	29458.4	105352	250443	0.540541	3855	0	0.0223681
W2980611msp_mb_bin.24	d__Archaea;p__Euryarchaeota;c__Methanobacteria;o__Methanobacteriales;f__Methanobacteriaceae;g__Methanobacterium;s__GCF_000762265.1	95.9385	2000635	74709	'p__Euryarchaeota'	0.423884	162	95.9385	162	12349.6	21085	74709	0	2071	0	0.0237846
W2980611msp_mb_bin.3	d__Bacteria;p__Proteobacteria;c__Alphaproteobacteria;o__Rhodobacterales;f__Rhodobacteraceae;g__Pseudodonghicola;s__	95.1544	4757826	528836	'f__Rhodobacteraceae'	0.655263	34	98.1363	34	139936	275544	528836	0.596379	4520	0	0.0134853
W298comsp_maxbin.044	d__Bacteria;p__Desulfuromonadota;c__Desulfuromonadia;o__Desulfuromonadales;f__Geoalkalibacteraceae;g__Geoalkalibacter_A;s__	95.0538	3496852	211280	'c__Deltaproteobacteria'	0.571652	129	99.3548	129	27107.4	62169	211280	0.860215	3321	0	0.0265875
W2980327msp_mb_bin.19	d__Bacteria;p__Bacteroidota;c__Bacteroidia;o__Bacteroidales;f__Dysgonomonadaceae;g__UBA4179;s__	93.9891	2587246	303565	'k__Bacteria'	0.415395	68	96.7213	68	38047.7	76378	303565	0.546448	2170	0	0.0137829
W2980611msp_mb_bin.35	d__Bacteria;p__Spirochaetota;c__Spirochaetia;o__Sphaerochaetales;f__Sphaerochaetaceae;g__Sphaerochaeta;s__	93.115	2327870	126190	'k__Bacteria'	0.473026	124	98.7968	124	18773.1	27387	126190	1.13636	2157	0	0.0191003
W298comsp_mb_bin.27	d__Archaea;p__Halobacterota;c__Methanosarcinia;o__Methanosarcinales;f__Methanosarcinaceae;g__Methanolobus;s__GCF_900100715.1	92.8105	2417762	64573	'p__Euryarchaeota'	0.40849	202	92.8105	202	11969.1	16668	64573	0	2482	0	0.0161216
W298comsp_mb_bin.11	d__Bacteria;p__Bacteroidota;c__Bacteroidia;o__Bacteroidales;f__Dysgonomonadaceae;g__Proteiniphilum;s__	92.2587	1822057	58994	'k__Bacteria'	0.508953	125	92.2587	125	14576.5	21463	58994	0	1554	0	0.0231521
W2980327msp_maxbin.001	d__Bacteria;p__Deferribacterota;c__Deferribacteres;o__Deferribacterales;f__Calditerrivibrionaceae;g__;s__	91.8103	2202052	87711	'k__Bacteria'	0.343455	157	96.1207	157	14025.8	29904	87711	0.862069	2258	0	0.0457787
W2980327msp_mb_bin.40	d__Bacteria;p__Firmicutes;c__Bacilli;o__Bacillales;f__Bacillaceae_A;g__Bacillus_Y;s__Bacillus_Y subterraneus	91.3219	3564241	224077	'f__Bacillaceae'	0.424689	69	98.0874	69	51655.7	84892	224077	1.35311	3497	0	0.0180483
W2980327msp_maxbin.020	d__Bacteria;p__Firmicutes_A;c__Clostridia;o__Peptostreptococcales;f__Filifactoraceae;g__Acetoanaerobium;s__Acetoanaerobium noterae	89.6037	2483143	211389	'o__Clostridiales'	0.334265	90	98.4615	90	27590.5	71545	211389	1.77156	2376	0	0.019136
W2980611mghmb_bin.34	d__Bacteria;p__Firmicutes_A;c__Thermoanaerobacteria;o__Thermoanaerobacterales;f__Thermoanaerobacteraceae;g__Thermoanaerobacter;s__	88.9926	2194596	69651	'o__Thermoanaerobacterales'	0.343094	207	96.0128	207	10601.9	15121	69651	1.40404	2350	0	0.0198444
W2980327msp_mb_bin.17	d__Bacteria;p__Actinobacteriota;c__Coriobacteriia;o__OPB41;f__UBA2279;g__;s__	88.75	2073012	257649	'p__Actinobacteria'	0.679297	31	97.0833	31	66871.4	122245	257649	1.66667	2009	0	0.018496
W2980611msp_maxbin.015	d__Bacteria;p__Proteobacteria;c__Alphaproteobacteria;o__Rhodospirillales;f__Rhodospirillaceae;g__;s__	88.0597	3138170	37686	'o__Rhodospirillales'	0.679745	486	96.7662	486	6457.14	9772	37686	1.74129	3215	0	0.0213774
W298comsp_mb_bin.36	d__Bacteria;p__Firmicutes_B;c__Dehalobacteriia;o__Dehalobacteriales;f__;g__;s__	87.6458	2493207	352054	'c__Clostridia'	0.461354	30	93.4949	30	83106.9	174454	352054	1.16983	2282	0	0.0218637
W2980327msp_mb_bin.23	d__Bacteria;p__Bacteroidota;c__Bacteroidia;o__Bacteroidales;f__BBW3;g__Bact-07;s__	87.619	3119857	501275	'p__Bacteroidetes'	0.380384	13	99.5238	13	239989	334136	501275	2.38095	2591	0	0.0065155
W2980327megahit_Maxbin.023	d__Bacteria;p__Firmicutes_A;c__Clostridia;o__Oscillospirales;f__Oscillospiraceae;g__Ruminiclostridium_C;s__	87.5839	2208234	126028	'o__Clostridiales'	0.513252	150	97.651	150	14721.6	59812	126028	2.01342	2241	0	0.021549
W298comsp_mb_bin.66	d__Bacteria;p__Deferribacterota;c__Deferribacteres;o__Deferribacterales;f__Calditerrivibrionaceae;g__;s__	86.8421	1857328	58575	'k__Bacteria'	0.342266	154	95.614	154	12060.6	17157	58575	1.75439	1841	0	0.0174273
W2980611msp_mb_bin.21	d__Bacteria;p__Desulfuromonadota;c__Desulfuromonadia;o__Desulfuromonadales;f__Pelobacteraceae_A;g__Pelobacter_A;s__	86.767	2999962	51486	'c__Deltaproteobacteria'	0.57211	260	93.2186	260	11538.3	15650	51486	1.29032	2839	0	0.0249767
W2980611mghmb_bin.22	d__Bacteria;p__Firmicutes_A;c__Clostridia;o__Christensenellales;f__Christensenellaceae;g__;s__	86.014	2729652	148157	'o__Clostridiales'	0.47961	192	95.338	192	14216.9	23882	148157	1.8648	2695	0	0.0370914
W2980611msp_mb_bin.20	d__Bacteria;p__Desulfuromonadota;c__Desulfuromonadia;o__Desulfuromonadales;f__DDH964;g__DDH964;s__	85.2509	3287472	67500	'c__Deltaproteobacteria'	0.644165	340	91.7025	340	9669.04	12636	67500	1.29032	3254	0	0.0242583
W2980611msp_mb_bin.2	d__Bacteria;p__Bacteroidota;c__Bacteroidia;o__Bacteroidales;f__Prolixibacteraceae;g__Prolixibacter;s__	85.2151	4702353	336667	'k__Bacteria'	0.45126	79	100	79	59523.5	94693	336667	2.95699	4008	0	0.0135593
W2980327msp_mb_bin.27	d__Bacteria;p__Firmicutes_A;c__Clostridia;o__Christensenellales;f__Christensenellaceae;g__;s__	84.965	3622174	110522	'o__Clostridiales'	0.549535	244	95.4545	244	14845	20216	110522	2.0979	3624	0	0.0239872
W298comsp_maxbin.042	d__Bacteria;p__Deferribacterota;c__Deferribacteres;o__Deferribacterales;f__Calditerrivibrionaceae;g__;s__	84.7953	2265423	85854	'k__Bacteria'	0.34279	226	89.1813	226	10024	24323	85854	0.877193	2387	0	0.0320636
W298comsp_mb_bin.32	d__Archaea;p__Euryarchaeota;c__Methanobacteria;o__Methanobacteriales;f__Methanothermobacteraceae;g__Methanothermobacter;s__GCF_900095815.1	84	1416173	134631	'p__Euryarchaeota'	0.490002	70	84	70	20231	31156	134631	0	1534	0	0.0160937
W2980611msp_mb_bin.18	d__Bacteria;p__Cloacimonadota;c__Cloacimonadia;o__Cloacimonadales;f__Cloacimonadaceae;g__;s__	82.4176	1760989	79736	'k__Bacteria'	0.432735	179	93.4066	179	9837.93	12748	79736	2.1978	1583	0	0.0191997
W2980611mghmb_bin.9	d__Archaea;p__Euryarchaeota;c__Methanobacteria;o__Methanobacteriales;f__Methanothermobacteraceae;g__Methanothermobacter;s__GCF_000145295.1	82.1571	1624813	146581	'p__Euryarchaeota'	0.488289	47	86.4648	47	34570.5	74502	146581	0.861538	1713	0	0.0168553
W2980327mghmb_bin.2	d__Bacteria;p__Firmicutes;c__Bacilli_A;o__Tepidibacillales;f__Tepidibacillaceae;g__;s__	78.853	2547522	288434	'f__Paenibacillaceae'	0.360667	45	83.1093	45	56611.6	159966	288434	0.851254	2560	0	0.0184367
W2980327megahit_Maxbin.033	d__Bacteria;p__Firmicutes_B;c__TC1;o__TC1;f__;g__;s__	78.0885	2173240	25204	'c__Clostridia'	0.571752	419	82.2187	419	5186.73	7087	25204	0.826045	2421	0	0.0245486
W298comsp_mb_bin.47	d__Bacteria;p__Thermotogota;c__Thermotogae;o__Petrotogales;f__Kosmotogaceae;g__Mesotoga;s__Mesotoga prima	74.6082	2019292	34089	'k__Bacteria'	0.452057	342	92.6332	342	5904.36	6590	34089	3.60502	2105	0	0.0177456
W298comsp_maxbin.069	d__Bacteria;p__Firmicutes_B;c__Thermincolia;o__Thermincolales;f__UBA2595;g__;s__	73.2021	3703745	28490	'c__Clostridia'	0.469886	848	92.1465	848	4367.62	6500	28490	3.78887	4043	0	0.0214891
W298comsp_maxbin.056	d__Bacteria;p__Firmicutes_B;c__Desulfitobacteriia;o__Desulfitobacteriales;f__Desulfitobacteriaceae;g__Desulfosporosinus;s__Desulfosporosinus lacus	63.9365	2197418	58816	'c__Clostridia'	0.435542	657	77.9671	657	3344.62	4192	58816	2.80612	2387	0	0.0164172
