# Supplementary material for: Geochemistry shapes microbial diversity and selected functional traits in flowback and produced waters from hydraulically fractured formations
Source: FEMS Microbiol Ecol. 2026 Jun 30;102(8):fiag070. doi: 10.1093/femsec/fiag070 (PMC13377646; doi:10.1093/femsec/fiag070)
Supplement: fiag070_Supplemental_Files [file fiag070_supplemental_files.zip › PhD3_Supplementary File 4_Chem.xlsx]

## Sheet: Sheet1
Sample	location	Days after HF	pH	Br mg/L	Ca mg/L	Cl mg/L	COD mg/L	K mg/L	Mg mg/L	Na mg/L	NO3- mg/L	SO42- mg/L	Sr mg/L	TDS mg/L
SC16001	Sichuan	1		65	173.1	10506			31.2	6064			55.1
SC16003	Sichuan	2		65	139.3	10621			26.8	5856			50.9
SC16006	Sichuan	3		63	117.8	10511			26	6036			52.2
SC16008	Sichuan	4		64	157.5	10485			25.6	5989			54.5
SC16010	Sichuan	5		66	159.2	10705			26.6	6127			56.7
SC16017	Sichuan	9		70	188.2	11390			28.1	6653			63.8
SC16019	Sichuan	12		70	201.8	11309			29.7	6704			64.6
SC16021	Sichuan	15		72	219.9	11828			32.4	6887			68.7
SC16023	Sichuan	18		71	30.1	11561			66.4	13898			6730
SC16027	Sichuan	21		73	266.5	11985			42.4	7592			45.9
SC16034	Sichuan	28		74	284.7	12107			48.5	7388			50.8
SC16039	Sichuan	35		78	277.2	12839			48.6	7205			49.3
SC16071	Sichuan	105		38	182.2	8381			13.8	6470			70.7
SC16076	Sichuan	125		21	183.4	5370			15.3	5865			59.7
SC16086	Sichuan	156		73	314.4	11812			27	6951			76.8
SC2003	Sichuan	459		87	361.3	15499			132.9	22828			9679
SC16002	Sichuan	1		59	224.3	10694			25.6	5958			58.2
SC16004	Sichuan	2		58	305.5	10678			43.2	8169			51.1
SC16005	Sichuan	3		59	315.6	10944			43.4	8204			52.6
SC16007	Sichuan	4		59	309.7	10975			43.4	8199			51.7
SC16009	Sichuan	5		40	178.5	7342			33.8	6357			35.3
SC16011	Sichuan	6		59	225.2	10886			44.4	8098			44.9
SC16013	Sichuan	7		622		81
SC16016	Sichuan	10		61	239.2	11314			65.3	18549			6374
SC16018	Sichuan	12		61	259.5	11262			46.7	8887			52.3
SC16020	Sichuan	15		64	283.4	11679			48.5	8701			53.6
SC16022	Sichuan	18		63	289.6	11696			48.3	8722			52.2
SC16025	Sichuan	21		64	267.8	11828			43	7556			46.1
SC16037	Sichuan	35		66	268.1	12172			29.7	6530			72.6
SC16045	Sichuan	49		30	201.7	7789			ND	6940			65.8
SC16048	Sichuan	55		55	177.6	12064			16.6	5561			55.8
SC16051	Sichuan	63		39	212.3	9994			ND	5896			57.2
SC16054	Sichuan	70		65	231.7	12551			19.9	8040			82.8
SC16057	Sichuan	77		73	252.2	11097			ND	6381			62.2
SC16060	Sichuan	84		42	217.5	9530			ND	5493			52.4
SC16063	Sichuan	91		57	221.2	9677			18.8	6105			68.8
SC16087	Sichuan	155		60	19	11510			69.5	20414			6149.9
SC2004	Sichuan	450		70		14069
SC2001	Sichuan	451		59	135.6	12192			35.9	11383			3954
SC2010	Sichuan	460		145		23195
SC2012	Sichuan	471		95		16864
SC16024-2	Sichuan	1		68	212.2	11167			28.2	6504.7			64.5
SC16026	Sichuan	2		66	219.7	10989			28.6	6473.4			65
SC16028	Sichuan	3		68	205.9	11281			28.7	6582.6			66
SC16031	Sichuan	6		67	261.6	11271			41.6	7691.4			49
SC16032	Sichuan	7		70	16314	11500			42529	54677			552
SC16036	Sichuan	12		68	249.9	11298			45.2	6838.3			45.3
SC16038	Sichuan	15		71	219.7	11885			29.9	6658.6			68.6
SC16041	Sichuan	21		76	137.6	12654			29.2	7617			71.8
SC16047	Sichuan	34		25	154.9	6557			ND	6763.6			57.7
SC16050	Sichuan	42		34	190.1	8255			ND	7611.5			66.6
SC16053	Sichuan	49		48	198	9209			ND	7514.6			63
SC16056	Sichuan	57		79	215.9	12128			ND	6486			57.1
SC16059	Sichuan	64		67	329.1	11935			34.3	7549.4			96.7
SC16062	Sichuan	71		46	225.3	9738			24.6	7171.5			77.3
SC16068	Sichuan	85		65		11472
SC16075	Sichuan	107		62	231.8	10899			24.9	7035.2			80.4
SC16080	Sichuan	114		54	240.5	10265			31.1	6651.9			75.6
SC16085	Sichuan	136		107	295.9	12230			26.3	6930.8			78.3
SC2009	Sichuan	431		179		29276
SC2002	Sichuan	439		41	253	7843			88.2	15675			7258.3
SC2004	Sichuan	964		70	247.9	14069			65.9	10616			4147.7
SC2005	Sichuan	732		63	309.5	12342			83.2	16115			6549.5
SC2006	Sichuan	718		51	150.5	9260			51.2	12957			5287.7
SC2009	Sichuan	725		179	1274.4	29276			291.2	22978			14919.2
SC2010	Sichuan	733		145	765.1	23195			241.9	17065			10029.6
SC2011	Sichuan	560		257	1823.1	37068			512.7	58957			20864.2
SC2012	Sichuan	556		95	633.9	16864			152.2	17515			7804.9
SC2014	Sichuan	831		119	829.3	19778			252.5	19723			11279.4
SC2015	Sichuan	367		114	673.4	19443			208.2	19948			10722.4
SC2016	Sichuan	589		109.4	2216.2	207			5013	175			8131
W 3_Input	Sichuan		7.59	NA	57	25.05	64	2	3	30	/	NA	1	1905
W1_156	Sichuan		8.33	166.5	265	10987	1696	168	15	6416	75	47.4	55	21740
W2_80	Sichuan		8.14	135.8	78	6302	1490	122	11	4332	75	54	9	11420
W2_82	Sichuan		8.22	139.2	119	6609	1876	130	12	3753	75	77	13	10880
W2_139	Sichuan		7.8	165.2	278	11111	1783	168	16	6890	75	49.7	56	16270
W 2_156	Sichuan		7.87	158.6	273	11013	1946	177	16	6714	76	48.1	54	21157
W3_90	Sichuan		8.08	141.6	188	12509	5109	275	30	7174	/	127.4	43	30675
Z 1_75	Sichuan		6.93	147.8	769	25147	1765	443	68	12412	/	98.6	121	47002
Z 2_75	Sichuan		7.75	116.2	406	20142	1182	341	60	10874	/	71.9	72	39225
AppMSB16	Marcellus		6.4	1810	11700	128000		472	1300	35300		96.1	2400	212000
AppMSB17	Marcellus		6.31	1900	22200	134000		817	2230	56600		102	4160	223000
AppMSB36	Utica		6.1	2060	21700	131000		939	2340	57900		84.4	4170	229000
AppMSB37	Utica		6.07	2010	11900	129000		649	1360	32600		71.3	2510	219000
AppMSB38	Utica		6.07	1960	21600	128000		1162	2410	56200		86.4	4190	214000
AppMSB39	Utica		6.23	1850	31900	145000		697	3190	58600		128	3010	258000
AppMSB40	Utica		6.28	2090	35800	155000		742	3330	63200		139	3160	268000
AppMSB41	Utica		6.1	1790	37000	132000		694	3280	56600		144	2740	243000
AppMSB42	Utica		5.84	2050	41600	152000		820	3450	60900		138	3140	283000
AppMSB43	Utica		NA	2080	33200	150000		727	3200	58400		94.9	3030	249000
AppMSB44	Utica		6.1	2190	31200	158000		611	3110	50500		107	3070	268000
AppMSB45	Utica		6.1	2170	37400	155000		665	3410	53400		103	3460	258000
AppMSB46	Utica		5.89	2000	31200	151000		606	2590	44400		134	2300	268000
AppMSB47	Utica		5.85	2070	37100	153000		838	3710	63700		130	3520	264000
AppMSB48	Utica		5.97	2290	34100	168000		1160	3890	52600		219	2010	268000
AppMSB49	Utica		6.17	2020	36600	159000		802	3900	54500		223	2500	262000
AppMSB50	Utica		6.16	2020	30100	150000		770	2820	58100		141	2580	245000
AppMSB51	Utica		6.18	1890	27700	147000		640	2420	45100		151	2240	240000
AppMSB52	Utica		NA	2000	41100	153000		736	4820	55800		284	3070	251000
AppMSB53	Utica		6.01	1920	34700	142000		1010	3760	54100		75.1	3550	237000
AppMSB54	Utica		5.96	2160	30400	160000		969	3260	61000		52	3260	253000
AppMSB55	Utica		5.96	2160	29400	157000		899	3060	58800		52.9	3010	263000

## Sheet: Sheet2
Sample	location	Days after HF	pH	Br mg/L	Ca mg/L	Cl mg/L	COD mg/L	K mg/L	Mg mg/L	Na mg/L	NO3- mg/L	SO42- mg/L	Sr mg/L	TDS mg/L	TDN mg/L	total S mg/L
SC16001	Sichuan	1		65	173.1	10506			31.2	6064			55.1
SC16003	Sichuan	2		65	139.3	10621			26.8	5856			50.9
SC16006	Sichuan	3		63	117.8	10511			26	6036			52.2
SC16008	Sichuan	4		64	157.5	10485			25.6	5989			54.5
SC16010	Sichuan	5		66	159.2	10705			26.6	6127			56.7
SC16017	Sichuan	9		70	188.2	11390			28.1	6653			63.8
SC16019	Sichuan	12		70	201.8	11309			29.7	6704			64.6
SC16021	Sichuan	15		72	219.9	11828			32.4	6887			68.7
SC16023	Sichuan	18		71	30.1	11561			66.4	13898			6730
SC16027	Sichuan	21		73	266.5	11985			42.4	7592			45.9
SC16034	Sichuan	28		74	284.7	12107			48.5	7388			50.8
SC16039	Sichuan	35		78	277.2	12839			48.6	7205			49.3
SC16071	Sichuan	105		38	182.2	8381			13.8	6470			70.7
SC16076	Sichuan	125		21	183.4	5370			15.3	5865			59.7
SC16086	Sichuan	156		73	314.4	11812			27	6951			76.8
SC2003	Sichuan	459		87	361.3	15499			132.9	22828			9679
SC16002	Sichuan	1		59	224.3	10694			25.6	5958			58.2
SC16004	Sichuan	2		58	305.5	10678			43.2	8169			51.1
SC16005	Sichuan	3		59	315.6	10944			43.4	8204			52.6
SC16007	Sichuan	4		59	309.7	10975			43.4	8199			51.7
SC16009	Sichuan	5		40	178.5	7342			33.8	6357			35.3
SC16011	Sichuan	6		59	225.2	10886			44.4	8098			44.9
SC16013	Sichuan	7		622		81
SC16016	Sichuan	10		61	239.2	11314			65.3	18549			6374
SC16018	Sichuan	12		61	259.5	11262			46.7	8887			52.3
SC16020	Sichuan	15		64	283.4	11679			48.5	8701			53.6
SC16022	Sichuan	18		63	289.6	11696			48.3	8722			52.2
SC16025	Sichuan	21		64	267.8	11828			43	7556			46.1
SC16037	Sichuan	35		66	268.1	12172			29.7	6530			72.6
SC16045	Sichuan	49		30	201.7	7789			ND	6940			65.8
SC16048	Sichuan	55		55	177.6	12064			16.6	5561			55.8
SC16051	Sichuan	63		39	212.3	9994			ND	5896			57.2
SC16054	Sichuan	70		65	231.7	12551			19.9	8040			82.8
SC16057	Sichuan	77		73	252.2	11097			ND	6381			62.2
SC16060	Sichuan	84		42	217.5	9530			ND	5493			52.4
SC16063	Sichuan	91		57	221.2	9677			18.8	6105			68.8
SC16087	Sichuan	155		60	19	11510			69.5	20414			6149.9
SC2004	Sichuan	450		70		14069
SC2001	Sichuan	451		59	135.6	12192			35.9	11383			3954
SC2010	Sichuan	460		145		23195
SC2012	Sichuan	471		95		16864
SC16024-2	Sichuan	1		68	212.2	11167			28.2	6504.7			64.5
SC16026	Sichuan	2		66	219.7	10989			28.6	6473.4			65
SC16028	Sichuan	3		68	205.9	11281			28.7	6582.6			66
SC16031	Sichuan	6		67	261.6	11271			41.6	7691.4			49
SC16032	Sichuan	7		70	16314	11500			42529	54677			552
SC16036	Sichuan	12		68	249.9	11298			45.2	6838.3			45.3
SC16038	Sichuan	15		71	219.7	11885			29.9	6658.6			68.6
SC16041	Sichuan	21		76	137.6	12654			29.2	7617			71.8
SC16047	Sichuan	34		25	154.9	6557			ND	6763.6			57.7
SC16050	Sichuan	42		34	190.1	8255			ND	7611.5			66.6
SC16053	Sichuan	49		48	198	9209			ND	7514.6			63
SC16056	Sichuan	57		79	215.9	12128			ND	6486			57.1
SC16059	Sichuan	64		67	329.1	11935			34.3	7549.4			96.7
SC16062	Sichuan	71		46	225.3	9738			24.6	7171.5			77.3
SC16068	Sichuan	85		65		11472
SC16075	Sichuan	107		62	231.8	10899			24.9	7035.2			80.4
SC16080	Sichuan	114		54	240.5	10265			31.1	6651.9			75.6
SC16085	Sichuan	136		107	295.9	12230			26.3	6930.8			78.3
SC2009	Sichuan	431		179		29276
SC2002	Sichuan	439		41	253	7843			88.2	15675			7258.3
SC2004	Sichuan	964		70	247.9	14069			65.9	10616			4147.7
SC2005	Sichuan	732		63	309.5	12342			83.2	16115			6549.5
SC2006	Sichuan	718		51	150.5	9260			51.2	12957			5287.7
SC2009	Sichuan	725		179	1274.4	29276			291.2	22978			14919.2
SC2010	Sichuan	733		145	765.1	23195			241.9	17065			10029.6
SC2011	Sichuan	560		257	1823.1	37068			512.7	58957			20864.2
SC2012	Sichuan	556		95	633.9	16864			152.2	17515			7804.9
SC2014	Sichuan	831		119	829.3	19778			252.5	19723			11279.4
SC2015	Sichuan	367		114	673.4	19443			208.2	19948			10722.4
SC2016	Sichuan	589		109.4	2216.2	207			5013	175			8131
W 3_Input	Sichuan		7.59	NA	57	25.05	64	2	3	30	/	NA	1	1905
W1_156	Sichuan		8.33	166.5	265	10987	1696	168	15	6416	75	47.4	55	21740
W2_80	Sichuan		8.14	135.8	78	6302	1490	122	11	4332	75	54	9	11420
W2_82	Sichuan		8.22	139.2	119	6609	1876	130	12	3753	75	77	13	10880
W2_139	Sichuan		7.8	165.2	278	11111	1783	168	16	6890	75	49.7	56	16270
W 2_156	Sichuan		7.87	158.6	273	11013	1946	177	16	6714	76	48.1	54	21157
W3_90	Sichuan		8.08	141.6	188	12509	5109	275	30	7174	/	127.4	43	30675
Z 1_75	Sichuan		6.93	147.8	769	25147	1765	443	68	12412	/	98.6	121	47002
Z 2_75	Sichuan		7.75	116.2	406	20142	1182	341	60	10874	/	71.9	72	39225
well 3	Marcellus	3.5	7.1	233	1307	23895	225	121	111	96					82	11.7
well 1	Marcellus	4	6.81	256	1323	23991	211	126	119	101					76	9.5
well 2	Marcellus	5	6.93	389	1827	40942	179	155	170	115					84	9.3
well 1	Marcellus	6.5	6.08	399	3740	37832	210	164	379	9928					97	10.2
well 1	Marcellus	7	6.19	429	4071	40522	210	173	415	11412					95	11.5
well 3	Marcellus	7	6.19	687	6220	61059	122	257	587	15470					95	8.5
well 2	Marcellus	7.7	6.31	542	4513	42804	176	185	462	12030					96	11.5
well 3	Marcellus	7.7	6.23	577	7219	57581	127	277	677	22961					102	4.8
well 2	Marcellus	9	6.28	690	5633	60051	139	249	580	14950					99	9.3
well 1	Marcellus	13.3	6.17	708	7048	61435	94	267	695	16238					100	6.9
well 1	Marcellus	49	6.08	887	11162	84812	72	444	1110	22971					132	BDL
well 2	Marcellus	49	5.95	882	11010	84187	65	516	1110	23448					130	1
well 1	Marcellus	82	6.28	939	12200	92018	76	398	1188	30500					149	BDL
well 2	Marcellus	82	6.12	934	11964	91769	66	408	1172	30325					145	BDL
well 1	Marcellus	328	5.76	931	8340	95100	36	343	862	21000					37	1.3
well 2	Marcellus	328	5.2	906	7640	88598	39	300	786	17500					35	6.1
AppMSB16	Marcellus		6.4	1810	11700	128000		472	1300	35300		96.1	2400	212000
AppMSB17	Marcellus		6.31	1900	22200	134000		817	2230	56600		102	4160	223000
AppMSB36	Utica		6.1	2060	21700	131000		939	2340	57900		84.4	4170	229000
AppMSB37	Utica		6.07	2010	11900	129000		649	1360	32600		71.3	2510	219000
AppMSB38	Utica		6.07	1960	21600	128000		1162	2410	56200		86.4	4190	214000
AppMSB39	Utica		6.23	1850	31900	145000		697	3190	58600		128	3010	258000
AppMSB40	Utica		6.28	2090	35800	155000		742	3330	63200		139	3160	268000
AppMSB41	Utica		6.1	1790	37000	132000		694	3280	56600		144	2740	243000
AppMSB42	Utica		5.84	2050	41600	152000		820	3450	60900		138	3140	283000
AppMSB43	Utica		NA	2080	33200	150000		727	3200	58400		94.9	3030	249000
AppMSB44	Utica		6.1	2190	31200	158000		611	3110	50500		107	3070	268000
AppMSB45	Utica		6.1	2170	37400	155000		665	3410	53400		103	3460	258000
AppMSB46	Utica		5.89	2000	31200	151000		606	2590	44400		134	2300	268000
AppMSB47	Utica		5.85	2070	37100	153000		838	3710	63700		130	3520	264000
AppMSB48	Utica		5.97	2290	34100	168000		1160	3890	52600		219	2010	268000
AppMSB49	Utica		6.17	2020	36600	159000		802	3900	54500		223	2500	262000
AppMSB50	Utica		6.16	2020	30100	150000		770	2820	58100		141	2580	245000
AppMSB51	Utica		6.18	1890	27700	147000		640	2420	45100		151	2240	240000
AppMSB52	Utica		NA	2000	41100	153000		736	4820	55800		284	3070	251000
AppMSB53	Utica		6.01	1920	34700	142000		1010	3760	54100		75.1	3550	237000
AppMSB54	Utica		5.96	2160	30400	160000		969	3260	61000		52	3260	253000
AppMSB55	Utica		5.96	2160	29400	157000		899	3060	58800		52.9	3010	263000

## Sheet: Sheet3
Sample	Location	Reference	Size	Days after HF	pH	Br mg/L	Ca mg/L	Cl mg/L	COD mg/L	K mg/L	Mg mg/L	Na mg/L	NO3- mg/L	SO42- mg/L	Sr mg/L	TDS mg/L	TDN mg/L	total S mg/L	TN	DOC
SC16001	Sichuan Basin	Ni et al. (2018)	Other studies	1		65	173.1	10506			31.2	6064			55.1
SC16003	Sichuan Basin	Ni et al. (2018)	Other studies	2		65	139.3	10621			26.8	5856			50.9
SC16006	Sichuan Basin	Ni et al. (2018)	Other studies	3		63	117.8	10511			26	6036			52.2
SC16008	Sichuan Basin	Ni et al. (2018)	Other studies	4		64	157.5	10485			25.6	5989			54.5
SC16010	Sichuan Basin	Ni et al. (2018)	Other studies	5		66	159.2	10705			26.6	6127			56.7
SC16017	Sichuan Basin	Ni et al. (2018)	Other studies	9		70	188.2	11390			28.1	6653			63.8
SC16019	Sichuan Basin	Ni et al. (2018)	Other studies	12		70	201.8	11309			29.7	6704			64.6
SC16021	Sichuan Basin	Ni et al. (2018)	Other studies	15		72	219.9	11828			32.4	6887			68.7
SC16023	Sichuan Basin	Ni et al. (2018)	Other studies	18		71	30.1	11561			66.4	13898			6730
SC16027	Sichuan Basin	Ni et al. (2018)	Other studies	21		73	266.5	11985			42.4	7592			45.9
SC16034	Sichuan Basin	Ni et al. (2018)	Other studies	28		74	284.7	12107			48.5	7388			50.8
SC16039	Sichuan Basin	Ni et al. (2018)	Other studies	35		78	277.2	12839			48.6	7205			49.3
SC16071	Sichuan Basin	Ni et al. (2018)	Other studies	105		38	182.2	8381			13.8	6470			70.7
SC16076	Sichuan Basin	Ni et al. (2018)	Other studies	125		21	183.4	5370			15.3	5865			59.7
SC16086	Sichuan Basin	Ni et al. (2018)	Other studies	156		73	314.4	11812			27	6951			76.8
SC2003	Sichuan Basin	Ni et al. (2018)	Other studies	459		87	361.3	15499			132.9	22828			9679
SC16002	Sichuan Basin	Ni et al. (2018)	Other studies	1		59	224.3	10694			25.6	5958			58.2
SC16004	Sichuan Basin	Ni et al. (2018)	Other studies	2		58	305.5	10678			43.2	8169			51.1
SC16005	Sichuan Basin	Ni et al. (2018)	Other studies	3		59	315.6	10944			43.4	8204			52.6
SC16007	Sichuan Basin	Ni et al. (2018)	Other studies	4		59	309.7	10975			43.4	8199			51.7
SC16009	Sichuan Basin	Ni et al. (2018)	Other studies	5		40	178.5	7342			33.8	6357			35.3
SC16011	Sichuan Basin	Ni et al. (2018)	Other studies	6		59	225.2	10886			44.4	8098			44.9
SC16016	Sichuan Basin	Ni et al. (2018)	Other studies	10		61	239.2	11314			65.3	18549			6374
SC16018	Sichuan Basin	Ni et al. (2018)	Other studies	12		61	259.5	11262			46.7	8887			52.3
SC16020	Sichuan Basin	Ni et al. (2018)	Other studies	15		64	283.4	11679			48.5	8701			53.6
SC16022	Sichuan Basin	Ni et al. (2018)	Other studies	18		63	289.6	11696			48.3	8722			52.2
SC16025	Sichuan Basin	Ni et al. (2018)	Other studies	21		64	267.8	11828			43	7556			46.1
SC16037	Sichuan Basin	Ni et al. (2018)	Other studies	35		66	268.1	12172			29.7	6530			72.6
SC16045	Sichuan Basin	Ni et al. (2018)	Other studies	49		30	201.7	7789				6940			65.8
SC16048	Sichuan Basin	Ni et al. (2018)	Other studies	55		55	177.6	12064			16.6	5561			55.8
SC16051	Sichuan Basin	Ni et al. (2018)	Other studies	63		39	212.3	9994				5896			57.2
SC16054	Sichuan Basin	Ni et al. (2018)	Other studies	70		65	231.7	12551			19.9	8040			82.8
SC16057	Sichuan Basin	Ni et al. (2018)	Other studies	77		73	252.2	11097				6381			62.2
SC16060	Sichuan Basin	Ni et al. (2018)	Other studies	84		42	217.5	9530				5493			52.4
SC16063	Sichuan Basin	Ni et al. (2018)	Other studies	91		57	221.2	9677			18.8	6105			68.8
SC16087	Sichuan Basin	Ni et al. (2018)	Other studies	155		60	19	11510			69.5	20414			6149.9
SC2004	Sichuan Basin	Ni et al. (2018)	Other studies	450		70		14069
SC2001	Sichuan Basin	Ni et al. (2018)	Other studies	451		59	135.6	12192			35.9	11383			3954
SC2010	Sichuan Basin	Ni et al. (2018)	Other studies	460		145		23195
SC2012	Sichuan Basin	Ni et al. (2018)	Other studies	471		95		16864
SC16024-2	Sichuan Basin	Ni et al. (2018)	Other studies	1		68	212.2	11167			28.2	6504.7			64.5
SC16026	Sichuan Basin	Ni et al. (2018)	Other studies	2		66	219.7	10989			28.6	6473.4			65
SC16028	Sichuan Basin	Ni et al. (2018)	Other studies	3		68	205.9	11281			28.7	6582.6			66
SC16031	Sichuan Basin	Ni et al. (2018)	Other studies	6		67	261.6	11271			41.6	7691.4			49
SC16032	Sichuan Basin	Ni et al. (2018)	Other studies	7		70	16314	11500			42529	54677			552
SC16036	Sichuan Basin	Ni et al. (2018)	Other studies	12		68	249.9	11298			45.2	6838.3			45.3
SC16038	Sichuan Basin	Ni et al. (2018)	Other studies	15		71	219.7	11885			29.9	6658.6			68.6
SC16041	Sichuan Basin	Ni et al. (2018)	Other studies	21		76	137.6	12654			29.2	7617			71.8
SC16047	Sichuan Basin	Ni et al. (2018)	Other studies	34		25	154.9	6557				6763.6			57.7
SC16050	Sichuan Basin	Ni et al. (2018)	Other studies	42		34	190.1	8255				7611.5			66.6
SC16053	Sichuan Basin	Ni et al. (2018)	Other studies	49		48	198	9209				7514.6			63
SC16056	Sichuan Basin	Ni et al. (2018)	Other studies	57		79	215.9	12128				6486			57.1
SC16059	Sichuan Basin	Ni et al. (2018)	Other studies	64		67	329.1	11935			34.3	7549.4			96.7
SC16062	Sichuan Basin	Ni et al. (2018)	Other studies	71		46	225.3	9738			24.6	7171.5			77.3
SC16068	Sichuan Basin	Ni et al. (2018)	Other studies	85		65		11472
SC16075	Sichuan Basin	Ni et al. (2018)	Other studies	107		62	231.8	10899			24.9	7035.2			80.4
SC16080	Sichuan Basin	Ni et al. (2018)	Other studies	114		54	240.5	10265			31.1	6651.9			75.6
SC16085	Sichuan Basin	Ni et al. (2018)	Other studies	136		107	295.9	12230			26.3	6930.8			78.3
SC2009	Sichuan Basin	Ni et al. (2018)	Other studies	431		179		29276
SC2002	Sichuan Basin	Ni et al. (2018)	Other studies	439		41	253	7843			88.2	15675			7258.3
SC2004	Sichuan Basin	Ni et al. (2018)	Other studies	964		70	247.9	14069			65.9	10616			4147.7
SC2005	Sichuan Basin	Ni et al. (2018)	Other studies	732		63	309.5	12342			83.2	16115			6549.5
SC2006	Sichuan Basin	Ni et al. (2018)	Other studies	718		51	150.5	9260			51.2	12957			5287.7
SC2009	Sichuan Basin	Ni et al. (2018)	Other studies	725		179	1274.4	29276			291.2	22978			14919.2
SC2010	Sichuan Basin	Ni et al. (2018)	Other studies	733		145	765.1	23195			241.9	17065			10029.6
SC2011	Sichuan Basin	Ni et al. (2018)	Other studies	560		257	1823.1	37068			512.7	58957			20864.2
SC2012	Sichuan Basin	Ni et al. (2018)	Other studies	556		95	633.9	16864			152.2	17515			7804.9
SC2014	Sichuan Basin	Ni et al. (2018)	Other studies	831		119	829.3	19778			252.5	19723			11279.4
SC2015	Sichuan Basin	Ni et al. (2018)	Other studies	367		114	673.4	19443			208.2	19948			10722.4
SC2016	Sichuan Basin	Ni et al. (2018)	Other studies	589		109.4	2216.2	207			5013	175			8131
W1_156	Sichuan Basin	This study	This study		8.33	166.5	265	10987	1696	168	15	6416	75	47.4	55	21740
W2_80	Sichuan Basin	This study	This study		8.14	135.8	78	6302	1490	122	11	4332	75	54	9	11420
W2_82	Sichuan Basin	This study	This study		8.22	139.2	119	6609	1876	130	12	3753	75	77	13	10880
W2_139	Sichuan Basin	This study	This study		7.8	165.2	278	11111	1783	168	16	6890	75	49.7	56	16270
W 2_156	Sichuan Basin	This study	This study		7.87	158.6	273	11013	1946	177	16	6714	76	48.1	54	21157
W3_90	Sichuan Basin	This study	This study		8.08	141.6	188	12509	5109	275	30	7174		127.4	43	30675
Z 1_75	Sichuan Basin	This study	This study		6.93	147.8	769	25147	1765	443	68	12412		98.6	121	47002
Z 2_75	Sichuan Basin	This study	This study		7.75	116.2	406	20142	1182	341	60	10874		71.9	72	39225
well 3	Marcellus	Cluff et al. (2014)	Other studies	3.5	7.1	233	1307	23895		121	111	96					82	11.7		225
well 1	Marcellus	Cluff et al. (2014)	Other studies	4	6.81	256	1323	23991		126	119	101					76	9.5		211
well 2	Marcellus	Cluff et al. (2014)	Other studies	5	6.93	389	1827	40942		155	170	115					84	9.3		179
well 1	Marcellus	Cluff et al. (2014)	Other studies	6.5	6.08	399	3740	37832		164	379	9928					97	10.2		210
well 1	Marcellus	Cluff et al. (2014)	Other studies	7	6.19	429	4071	40522		173	415	11412					95	11.5		210
well 3	Marcellus	Cluff et al. (2014)	Other studies	7	6.19	687	6220	61059		257	587	15470					95	8.5		122
well 2	Marcellus	Cluff et al. (2014)	Other studies	7.7	6.31	542	4513	42804		185	462	12030					96	11.5		176
well 3	Marcellus	Cluff et al. (2014)	Other studies	7.7	6.23	577	7219	57581		277	677	22961					102	4.8		127
well 2	Marcellus	Cluff et al. (2014)	Other studies	9	6.28	690	5633	60051		249	580	14950					99	9.3		139
well 1	Marcellus	Cluff et al. (2014)	Other studies	13.3	6.17	708	7048	61435		267	695	16238					100	6.9		94
well 1	Marcellus	Cluff et al. (2014)	Other studies	49	6.08	887	11162	84812		444	1110	22971					132	0		72
well 2	Marcellus	Cluff et al. (2014)	Other studies	49	5.95	882	11010	84187		516	1110	23448					130	1		65
well 1	Marcellus	Cluff et al. (2014)	Other studies	82	6.28	939	12200	92018		398	1188	30500					149	0		76
well 2	Marcellus	Cluff et al. (2014)	Other studies	82	6.12	934	11964	91769		408	1172	30325					145	0		66
well 1	Marcellus	Cluff et al. (2014)	Other studies	328	5.76	931	8340	95100		343	862	21000					37	1.3		36
well 2	Marcellus	Cluff et al. (2014)	Other studies	328	5.2	906	7640	88598		300	786	17500					35	6.1		39
AppMSB16	Marcellus	Blondes et al. (2020)	Other studies		6.4	1810	11700	128000		472	1300	35300		96.1	2400	212000
AppMSB17	Marcellus	Blondes et al. (2020)	Other studies		6.31	1900	22200	134000		817	2230	56600		102	4160	223000
AppMSB36	Utica	Blondes et al. (2020)	Other studies		6.1	2060	21700	131000		939	2340	57900		84.4	4170	229000
AppMSB37	Utica	Blondes et al. (2020)	Other studies		6.07	2010	11900	129000		649	1360	32600		71.3	2510	219000
AppMSB38	Utica	Blondes et al. (2020)	Other studies		6.07	1960	21600	128000		1162	2410	56200		86.4	4190	214000
AppMSB39	Utica	Blondes et al. (2020)	Other studies		6.23	1850	31900	145000		697	3190	58600		128	3010	258000
AppMSB40	Utica	Blondes et al. (2020)	Other studies		6.28	2090	35800	155000		742	3330	63200		139	3160	268000
AppMSB41	Utica	Blondes et al. (2020)	Other studies		6.1	1790	37000	132000		694	3280	56600		144	2740	243000
AppMSB42	Utica	Blondes et al. (2020)	Other studies		5.84	2050	41600	152000		820	3450	60900		138	3140	283000
AppMSB43	Utica	Blondes et al. (2020)	Other studies			2080	33200	150000		727	3200	58400		94.9	3030	249000
AppMSB44	Utica	Blondes et al. (2020)	Other studies		6.1	2190	31200	158000		611	3110	50500		107	3070	268000
AppMSB45	Utica	Blondes et al. (2020)	Other studies		6.1	2170	37400	155000		665	3410	53400		103	3460	258000
AppMSB46	Utica	Blondes et al. (2020)	Other studies		5.89	2000	31200	151000		606	2590	44400		134	2300	268000
AppMSB47	Utica	Blondes et al. (2020)	Other studies		5.85	2070	37100	153000		838	3710	63700		130	3520	264000
AppMSB48	Utica	Blondes et al. (2020)	Other studies		5.97	2290	34100	168000		1160	3890	52600		219	2010	268000
AppMSB49	Utica	Blondes et al. (2020)	Other studies		6.17	2020	36600	159000		802	3900	54500		223	2500	262000
AppMSB50	Utica	Blondes et al. (2020)	Other studies		6.16	2020	30100	150000		770	2820	58100		141	2580	245000
AppMSB51	Utica	Blondes et al. (2020)	Other studies		6.18	1890	27700	147000		640	2420	45100		151	2240	240000
AppMSB52	Utica	Blondes et al. (2020)	Other studies			2000	41100	153000		736	4820	55800		284	3070	251000
AppMSB53	Utica	Blondes et al. (2020)	Other studies		6.01	1920	34700	142000		1010	3760	54100		75.1	3550	237000
AppMSB54	Utica	Blondes et al. (2020)	Other studies		5.96	2160	30400	160000		969	3260	61000		52	3260	253000
AppMSB55	Utica	Blondes et al. (2020)	Other studies		5.96	2160	29400	157000		899	3060	58800		52.9	3010	263000
1	Duvernay	Zhong et al. (2019)	Other studies	0	4.682	306.097	12295.5			2114.8	941.985	68176.2			1201.96	216638		48.5891	471	200.779
2	Duvernay	Zhong et al. (2019)	Other studies	0	6.824	5.48825	197.792	3108.12		52.2377	23.6303	1396.6			18.971	5312.54		5.97523	21.3027	11835.4
3	Duvernay	Zhong et al. (2019)	Other studies	0.333333	5.43	237.076	8798.97	115284		1929.58	737.856	54509.7			893.195	168230		79.7882	399.108	402.041
4	Duvernay	Zhong et al. (2019)	Other studies	0.666667	5.54	240.357	8685.42	113656		1923.72	731.227	53595.8			893.161	167197		82.1441	417.721	323.581
5	Duvernay	Zhong et al. (2019)	Other studies	1	5.51	241.682	8625.92	111907		1928.53	737.713	54256.9			903.978	170709		78.2841	409.848	293.559
6	Duvernay	Zhong et al. (2019)	Other studies	1.33333	5.38	240.094	8713.97	118558		1994.98	757.619	55222.1			936.862	174063		74.1518	408.053	276.333
7	Duvernay	Zhong et al. (2019)	Other studies	1.66667	5.404	252.145	8727.92	116701		2015.44	768.123	53778.7			950.377	174922		72.9609	408.809	271.238
8	Duvernay	Zhong et al. (2019)	Other studies	2	5.406	245.711	8503.38	126340		2030.72	768.44	56821.5			947.25	163689		67.6735	412.505	271.313
9	Duvernay	Zhong et al. (2019)	Other studies	2.33333	5.31	259.726	8891.69	127212		2080.95	801.097	56850.6			998.344	181208		66.2337	418.369	253.447
10	Duvernay	Zhong et al. (2019)	Other studies	2.66667	5.35	255.283	8687.04	125284		2061.75	791.029	58183.7			988.817	182318		67.6833	417.004	247.033
11	Duvernay	Zhong et al. (2019)	Other studies	3	5.32	257.092	8975.54	126539		2098.27	805.577	56368.1			1008.5	181107		66.7084	427.426	249.221
12	Duvernay	Zhong et al. (2019)	Other studies	3.33333	5.31	260.465	9086.11	8432.96		2116.32	820.664	57073.9			1037.61	184804		66.5033	433.587	231.727
13	Duvernay	Zhong et al. (2019)	Other studies	3.66667	5.3	270.319	9013.94	126526		2133.33	822.461	56690.7			1041.32	184914		66.6289	426.721	230.143
14	Duvernay	Zhong et al. (2019)	Other studies	4	5.28	269.807	9052.24	130501		2120.63	813.528	55373.5			1037.36	185787		62.964	425.986	228.947
15	Duvernay	Zhong et al. (2019)	Other studies	4.33333	5.33	274.424	8956.35	131562		2118.93	815	57119.1			1044.94	187014		63.5232	423.577	219.251
16	Duvernay	Zhong et al. (2019)	Other studies	4.66667	5.31	269.989	9029.15	131634		2118.8	821.46	57724.1			1057.63	188216		59.7788	433.546	212.071
17	Duvernay	Zhong et al. (2019)	Other studies	5	5.519	350.248	9761.88			2005.4	829.696	55605.3			1048.81	188949		79.6055
18	Duvernay	Zhong et al. (2019)	Other studies	5.33333	5.683	308.397	9820.73	139820		1997.88	833.1	56370.1			1056.33	190986		77.9485
19	Duvernay	Zhong et al. (2019)	Other studies	5.66667	5.823	279.943	9466.1			1989.17	830.187	56799.4			1060.97	191858		76.2244
20	Duvernay	Zhong et al. (2019)	Other studies	5.9375	5.585	276.476	9604.34			1985.91	834.522	56163.8			1066.82	192263		74.4579
21	Duvernay	Zhong et al. (2019)	Other studies	19	6.107	310.284	10770.6			2097.53	922.993	60314.8			1227.75	207252		68.5941
22	Duvernay	Zhong et al. (2019)	Other studies			318.999	11333.1			2077.19	808.278	65164.4			1233.47	215246		39.6692
23	Duvernay	Zhong et al. (2019)	Other studies			331.264	11566.5			2162.71	853.067	67762.3			1290.29	219243		39.9723
24	Duvernay	Zhong et al. (2019)	Other studies			258.511	10093.6	105196		2065.83	869	56858.5			984.935	182681		58.9335	132.9	359.898
25	Duvernay	Zhong et al. (2019)	Other studies	0.0554167		228.28	6759.1	83882.4		1574.08	614.426	47382.3			672.852	144592		87.3032	334.285	4712.21
26	Duvernay	Zhong et al. (2019)	Other studies	0.0791667		220.165	6209.51	81964.4		1469.34	578.547	44180.7			631.993	142533		83.5962	315.806	1346.6
27	Duvernay	Zhong et al. (2019)	Other studies	0.0833333		221.592	6215.25	81466.2		1522.81	586.673	42803.4			647.165	140374		92.1729	312.501	711.425
28	Duvernay	Zhong et al. (2019)	Other studies	0.125		259.454	6936.17	73666		1597.61	656.542	47484.1			723.457	150162		100.066	271.769	301.517
29	Duvernay	Zhong et al. (2019)	Other studies	0.208333		236.035	6684.7	70757.5		1536.07	628.848	46198.7			684.733	145110		100.106	270.655	481.756
30	Duvernay	Zhong et al. (2019)	Other studies	1		250.853	7162.89			1615.17	674.252	46811.8			741.289	152638		97.7848
31	Duvernay	Zhong et al. (2019)	Other studies	0.666667		246.318	6984.17	85910		1612.93	665.606	47877.5			724.781	152811		102.135	294.204	506.008
32	Duvernay	Zhong et al. (2019)	Other studies	0.333333		232.449	6183.76			1530.19	623.392	44576.8			679.011	144315		93.9856
33	Duvernay	Zhong et al. (2019)	Other studies	1.33333		261.914	7129.77			1668.87	705.846	50716.4			771.846	159507		91.6856
34	Duvernay	Zhong et al. (2019)	Other studies	2		264.347	7291.64	94091.1		1677.99	717.983	50734			786.734	161889		96.5448	325.881	281.598
35	Duvernay	Zhong et al. (2019)	Other studies	1.66667		265.439	7549.22			1683.06	715.88				780.079	160449		98.9263
36	Duvernay	Zhong et al. (2019)	Other studies	4.33333		280.648	8402.03	92842.7		1780.25	778.346	53327.8			877.318	171835		91.5296	342.554	269.839
37	Duvernay	Zhong et al. (2019)	Other studies	2.33333		271.372	7166.09			1691.32	719.41	51190.2			798.689	165298		94.9097
38	Duvernay	Zhong et al. (2019)	Other studies	2.66667		261.184	7404.25			1694.62	722.705	52217			803.816	163220		92.1074
39	Duvernay	Zhong et al. (2019)	Other studies	3		270.32	7718.38	81424.4		1734.7	744.437	50248.6			826.708	164064		101.862	287.778	218.823
40	Duvernay	Zhong et al. (2019)	Other studies	3.33333		267.134	7693.24			1741.4	749.246	52091.5			834.86	167754		94.4978
41	Duvernay	Zhong et al. (2019)	Other studies	3.66667		272.911	7547.68			1693.51	736.59	52246.6			820.722	166507		98.2511
42	Duvernay	Zhong et al. (2019)	Other studies	4		268.482	7818.09			1690.85	736.686	50489.2			821.551	168056		90.1862
43	Duvernay	Zhong et al. (2019)	Other studies	4.66667		312.075	8923.8	87234.2		1987.62	877.675	51780.5			984.688	168006		97.0585	337.575	261.454
44	Duvernay	Zhong et al. (2019)	Other studies	5		270.864	8010.6			1759.66	775.909	52029.8			867.001	172704		89.0966
45	Duvernay	Zhong et al. (2019)	Other studies	5.33333		329.434	8760.04			2020.06	893.936	52970.8			1006.72	174694		94.3282
46	Duvernay	Zhong et al. (2019)	Other studies	5.66667		298.735	8530.25	95105.5		1879.59	830.561	46707			938.927	174908		90.1664	344.381	239.786
47	Duvernay	Zhong et al. (2019)	Other studies	9.375		258.569	8875.03	107222		1976.38	793.319	53655.7			863.928	174054		66.2958	290.604	188.21
48	Duvernay	Zhong et al. (2019)	Other studies	9.04167		248.262	9301.2			1974.57	799.388	54653.8			874.503	174683		64.8767
49	Duvernay	Zhong et al. (2019)	Other studies	0		247.728	9218.15			1940.23	793.459	54718.1			870.65	173319		65.2798
50	Duvernay	Zhong et al. (2019)	Other studies	9.20833		224.153	9271.53			1905.63	780.296	52978.6			859.573	173951		64.6871
51	Duvernay	Zhong et al. (2019)	Other studies	9.5		230.941	9057.75	103053		1940.67	799.924	54121.9			880.826	175688		61.7065	351.525	191.418
52	Duvernay	Zhong et al. (2019)	Other studies	10		260.145	9645.69			2016.19	830.913	55445.1			917.383	181430		62.692
53	Duvernay	Zhong et al. (2019)	Other studies	0		253.498	9556.65			1974.78	816.616	56177.9			901.464	179294		59.3436
54	Duvernay	Zhong et al. (2019)	Other studies	10.8333		253.801	9889.78	94961.6		1987.6	822.474	55349.3			907.164	177309		59.0349	343.342	190.639
55	Duvernay	Zhong et al. (2019)	Other studies	12.0833		262.344	9749.69			2021.47	836.75	56631.8			921.584	179206		58.3857
56	Duvernay	Zhong et al. (2019)	Other studies	0		295.894	10942.1			2092.5	924.835	59780			1025.69	181392		71.549
57	Duvernay	Zhong et al. (2019)	Other studies	11.75		244.51	9718.37	102534		2106.33	835.264	56844.4			926.275	179646		58.8473	330.53	153.08
58	Duvernay	Zhong et al. (2019)	Other studies	12.0833		250.341	9690.38			2084.89	849.329	55517.4			947.176	181631		59.9155
59	Duvernay	Zhong et al. (2019)	Other studies	12.5		263.615	10138.9			2110.88	859.583	59373.9			964.562	183717		62.3691
60	Duvernay	Zhong et al. (2019)	Other studies	0		259.631	10241.5	98628.8		2081.83	856.306	59456.7			958.056	184533		57.6469	341.68	140.709
61	Duvernay	Zhong et al. (2019)	Other studies	13.5		264.803	10518.9			2172.48	892.778	49342.3			997.405	187913		58.8153
62	Duvernay	Zhong et al. (2019)	Other studies	14.0833		256.463	10216.7			2088.19	866.086	57872			973.561	184634		61.6174
63	Duvernay	Zhong et al. (2019)	Other studies	13.5		253.69	9711	99948.4		2097.17	868.777	58836.3			976.08	184591		60.8152	362.758	143.778
64	Duvernay	Zhong et al. (2019)	Other studies	17.5		312.013	12989.3	134487		2633.88	988.607	66262.7			1307.32	217600		32.2603	473.93	67.1124
65	Duvernay	Zhong et al. (2019)	Other studies	30.5				148066											373.967	114.441
66	Duvernay	Zhong et al. (2019)	Other studies	36.5				101155											383.915	105.261
W1	Sichuan Basin	Zhang et al. (2020)	Other studies	300	8		76.6	6864		101.6	9.2	3388		11.2	16					127.8
W2	Sichuan Basin	Zhang et al. (2020)	Other studies	450	7.7		172.8	20115		147.1	29	6382		5.5	74.6					74.4
W3	Sichuan Basin	Zhang et al. (2020)	Other studies	420	7.7	88.5	268	19436		204.8	33.5	9876		10.4	106.1					46.1
W4	Sichuan Basin	Zhang et al. (2020)	Other studies	420	7.7	61.1	141.5	22749		130.6	28.7	6764		4	68.4					62.9
W5	Sichuan Basin	Zhang et al. (2020)	Other studies	480	6.8		495	34541		214	87.2	10142		7.3	166.7					71.5
W6	Sichuan Basin	Zhang et al. (2020)	Other studies	210	7.6	49.1	165.9	18015		123	27.8	5656		5.3	60.6					60.9
W7	Sichuan Basin	Zhang et al. (2020)	Other studies	210	7.7		163.8	18805		131.7	28	5948		5.3	57.6					77.9
